# Supplementary material for: Elevated Level of Serum Neurotrophin-4, but Not of Brain-Derived Neurotrophic Factor, in Patients with Chronic Kidney Disease-Associated Pruritus
Source: J Clin Med. 2022 Oct 26;11(21):6292. doi: 10.3390/jcm11216292 (PMC9653946; doi:10.3390/jcm11216292)
Supplement: Supplementary file 1 [file jcm-11-06292-s001.zip]

Archive with 1 entries (1 files):
- jcm-1969348-supplementary.pdf
